# Supplementary material for: Drug Repurposing for Targeting Myeloid-Derived Suppressor-Cell-Generated Immunosuppression in Ovarian Cancer: A Literature Review of Potential Candidates
Source: Pharmaceutics. 2023 Jun 22;15(7):1792. doi: 10.3390/pharmaceutics15071792 (PMC10385967; doi:10.3390/pharmaceutics15071792)
Supplement: Supplementary file 1 [file pharmaceutics-15-01792-s001.zip]

Archive with 1 entries (1 files):
- pharmaceutics-2415351-supplementary.pdf
